# Supplementary material for: Novel β-Benzyloxy-Substituted Copolymers of Seven-Membered Cyclic Carbonate: Ring-Opening Polymerization with L-Lactide, ε-Caprolactone and Trimethylenecarbonate
Source: Polymers (Basel). 2024 Nov 29;16(23):3364. doi: 10.3390/polym16233364 (PMC11644486; doi:10.3390/polym16233364)
Supplement: Supplementary file 1 [file polymers-16-03364-s001.zip]

Archive with 1 entries (1 files):
- polymers-3318334-supplementary.pdf
